# Supplementary material for: An Antigenic Space Framework for Understanding Antibody Escape of SARS-CoV-2 Variants
Source: Viruses. 2021 Oct 6;13(10):2009. doi: 10.3390/v13102009 (PMC8537311; doi:10.3390/v13102009)
Supplement: Supplementary file 1 [file viruses-13-02009-s001.zip]

Archive with 1 entries (1 files):
- viruses-1375181supplementary.pdf
